# Supplementary material for: Solar Light-Induced Methylene Blue Removal over TiO2/AC Composites and Photocatalytic Regeneration
Source: Nanomaterials (Basel). 2021 Nov 10;11(11):3016. doi: 10.3390/nano11113016 (PMC8625254; doi:10.3390/nano11113016)
Supplement: Supplementary file 1 [file nanomaterials-11-03016-s001.zip]

Archive with 1 entries (1 files):
- nanomaterials-1437758-supp materials.pdf
